# Supplementary material for: New Application of Quartz Crystal Microbalance: A Minimalist Strategy to Extract Adsorption Enthalpy
Source: Nanomaterials (Basel). 2022 Nov 17;12(22):4035. doi: 10.3390/nano12224035 (PMC9693904; doi:10.3390/nano12224035)
Supplement: Supplementary file 1 [file nanomaterials-12-04035-s001.zip]

Archive with 1 entries (1 files):
- nanomaterials-2011654-supplementary.pdf
